# Supplementary material for: Association between governmental spending on social services and health care use among low-income older adults
Source: Health Aff Sch. 2025 Jan 10;3(1):qxae181. doi: 10.1093/haschl/qxae181 (PMC11770339; doi:10.1093/haschl/qxae181)
Supplement: qxae181_Supplementary_Data [file qxae181_supplementary_data.zip]

Archive with 6 entries (6 files):
- coi_disclosure_co.docx
- coi_disclosure_CS.docx
- HAS_socspend_manuscript_appendix_revised.docx
- coi disclosure Ponce_np.pdf
- coi_disclosure FJZ.docx
- coi_disclosure Tsugawa.docx
